# Supplementary material for: SlMYB76, an SlANS-Repressing R2R3-MYB Transcription Factor, Regulates Anthocyanin Accumulation in ‘Black Pearl’ Tomato (Solanum lycopersicum)
Source: Genes (Basel). 2025 Oct 30;16(11):1291. doi: 10.3390/genes16111291 (PMC12652620; doi:10.3390/genes16111291)
Supplement: Supplementary file 1 [file genes-16-01291-s001.zip]

Archive with 5 entries (5 files):
- Figure S3.tif
- Table S1.xlsx
- Table S2.xlsx
- Figure S1.tif
- Figure S2.png
