# Supplementary material for: SlMYB76, an SlANS-Repressing R2R3-MYB Transcription Factor, Regulates Anthocyanin Accumulation in ‘Black Pearl’ Tomato (Solanum lycopersicum)
Source: Genes (Basel). 2025 Oct 30;16(11):1291. doi: 10.3390/genes16111291 (PMC12652620; doi:10.3390/genes16111291)
Supplement: Supplementary file 1 [file genes-16-01291-s001.zip › Table S1.xlsx]

## Sheet: sheet1
ID	S1a	S1b	S1c	S2a	S2b	S2c	S3a	S3b	S3c	S4a	S4b	S4c	Name	Chrom	Start	End	Strand	Length	Type	GO	KEGG	KOG	NR	SwissProt	TrEMBL
Solyc06g068650.3	1258	1451	1271	502	592	512	573	539	406	199	337	116	Solyc06g068650.3	SL3.0ch06	42674417	42678424	-	4008	protein_coding	GO:0016207,4-coumarate-CoA ligase activity; GO:0005524,ATP binding; GO:0009698,phenylpropanoid metabolic process	K01904: 4CL; 4-coumarate--CoA ligase [EC:6.2.1.12]	At3g21240	ref|NP_001333774.1|	4CL2_TOBAC,RecName: Full=4-coumarate--CoA ligase 2; Short=4CL 2; EC=6.2.1.12; AltName: Full=4-coumaroyl-CoA synthase 2;	K4C839_SOLLC,SubName: Full=Uncharacterized protein {ECO:0000313|EnsemblPlants:Solyc06g068650.2.1};
Solyc05g010320.3	609	686	272	347	138	290	230	100	217	21	24	17	Solyc05g010320.3	SL3.0ch05	4466476	4468138	+	1663	protein_coding	GO:0045430,chalcone isomerase activity; GO:0009813,flavonoid biosynthetic process	K01859: E5.5.1.6; chalcone isomerase [EC:5.5.1.6]	At3g55120	ref|NP_001307640.1|	CFI_TOBAC,RecName: Full=Chalcone--flavonone isomerase; Short=Chalcone isomerase; EC=5.5.1.6;	K4BXK5_SOLLC,RecName: Full=Chalcone-flavonone isomerase family protein {ECO:0000256|RuleBase:RU361158};
Solyc03g115220.3	987	613	314	199	289	224	302	518	209	349	211	663	Solyc03g115220.3	SL3.0ch03	66475335	66491365	-	16031	protein_coding	GO:0005789,endoplasmic reticulum membrane; GO:0016021,integral component of membrane; GO:0016711,flavonoid 3'-monooxygenase activity; GO:0020037,heme binding; GO:0005506,iron ion binding; GO:0009813,flavonoid biosynthetic process	--	At5g07990	ref|NP_001289844.1|	F3PH_PETHY,RecName: Full=Flavonoid 3'-monooxygenase; EC=1.14.13.21; AltName: Full=Cytochrome P450 75B2; AltName: Full=Flavonoid 3'-hydroxylase;	K4BL24_SOLLC,SubName: Full=Uncharacterized protein {ECO:0000313|EnsemblPlants:Solyc03g115220.2.1};
Solyc05g047530.3	2399	2001	3798	1625	921	727	1848	1783	910	2451	8437	866	Solyc05g047530.3	SL3.0ch05	59862879	59865952	-	3074	protein_coding	GO:0016021,integral component of membrane; GO:0020037,heme binding; GO:0005506,iron ion binding; GO:0004497,monooxygenase activity; GO:0016705,oxidoreductase activity, acting on paired donors, with incorporation or reduction of molecular oxygen	K00487: CYP73A; trans-cinnamate 4-monooxygenase [EC:1.14.13.11]	At2g30490	ref|XP_004240122.1|	C7A10_PANGI,RecName: Full=Cytochrome P450 CYP73A100; EC=1.14.-.-;	K4C0Y7_SOLLC,SubName: Full=Uncharacterized protein {ECO:0000313|EnsemblPlants:Solyc05g047530.2.1};
Solyc02g083860.3	5923	4427	2313	5168	3730	5726	8015	14097	6336	6547	1251	8420	Solyc02g083860.3	SL3.0ch02	47677185	47679181	-	1997	protein_coding	GO:0031418,L-ascorbic acid binding; GO:0046872,metal ion binding; GO:0045486,naringenin 3-dioxygenase activity; GO:0009813,flavonoid biosynthetic process	K00475: F3H; naringenin 3-dioxygenase [EC:1.14.11.9]	At3g51240	ref|NP_001316412.1|	FL3H_PETHY,RecName: Full=Naringenin,2-oxoglutarate 3-dioxygenase; EC=1.14.11.9 {ECO:0000250|UniProtKB:Q7XZQ7}; AltName: Full=FHT; AltName: Full=Flavanone-3-hydroxylase; Short=F3H; Flags: Fragment;	K4BAQ4_SOLLC,SubName: Full=Uncharacterized protein {ECO:0000313|EnsemblPlants:Solyc02g083860.2.1};
Solyc05g053550.3	4882	2588	1650	4276	1819	5116	13038	15310	8126	7907	1134	10201	Solyc05g053550.3	SL3.0ch05	64481575	64483189	+	1615	protein_coding	GO:0016210,naringenin-chalcone synthase activity; GO:0009813,flavonoid biosynthetic process	K00660: CHS; chalcone synthase [EC:2.3.1.74]	At5g13930	ref|NP_001234036.2|	CHS2_SOLLC,RecName: Full=Chalcone synthase 2; EC=2.3.1.74; AltName: Full=Naringenin-chalcone synthase 2;	K4C235_SOLLC,SubName: Full=Uncharacterized protein {ECO:0000313|EnsemblPlants:Solyc05g053550.2.1};
Solyc09g091510.3	7951	4881	3099	4984	4345	7179	21285	26977	8845	9474	17990	14715	Solyc09g091510.3	SL3.0ch09	71250708	71252868	+	2161	protein_coding	GO:0016210,naringenin-chalcone synthase activity; GO:0009813,flavonoid biosynthetic process	K00660: CHS; chalcone synthase [EC:2.3.1.74]	At5g13930	ref|NP_001234033.2|	CHSB_SOLTU,RecName: Full=Chalcone synthase 1B; EC=2.3.1.74; AltName: Full=Naringenin-chalcone synthase 1B;	K4CWH7_SOLLC,SubName: Full=Uncharacterized protein {ECO:0000313|EnsemblPlants:Solyc09g091510.2.1};
Solyc03g096050.3	1259	2555	1840	6561	4068	3686	598	271	1149	320	154	117	Solyc03g096050.3	SL3.0ch03	59297434	59300953	+	3520	protein_coding	GO:0005829,cytosol; GO:0051213,dioxygenase activity; GO:0120091,jasmonic acid hydrolase; GO:0046872,metal ion binding; GO:0097237,cellular response to toxic substance; GO:0009813,flavonoid biosynthetic process; GO:2000022,regulation of jasmonic acid mediated signaling pathway; GO:0080167,response to karrikin	K05278: FLS; flavonol synthase [EC:1.14.20.6]	At5g05600	ref|XP_004235243.1|	DIOX5_ARATH,RecName: Full=Probable 2-oxoglutarate-dependent dioxygenase At5g05600 {ECO:0000305}; EC=1.14.11.- {ECO:0000305};	K4BJ27_SOLLC,SubName: Full=Uncharacterized protein {ECO:0000313|EnsemblPlants:Solyc03g096050.2.1};
Solyc02g085020.3	1247	293	398	2673	1405	3687	7393	11243	3922	4196	1441	4242	Solyc02g085020.3	SL3.0ch02	48689775	48691570	+	1796	protein_coding	GO:0050662,coenzyme binding; GO:0045552,dihydrokaempferol 4-reductase activity; GO:0047890,flavanone 4-reductase activity; GO:0009718,anthocyanin-containing compound biosynthetic process	K13082: DFR; bifunctional dihydroflavonol 4-reductase/flavanone 4-reductase [EC:1.1.1.219 1.1.1.234]	At5g42800	ref|XP_010315879.1|	DFRA_SOLLC,RecName: Full=Dihydroflavonol 4-reductase; Short=DFR; EC=1.1.1.219 {ECO:0000250|UniProtKB:Q9XES5}; AltName: Full=Dihydrokaempferol 4-reductase; AltName: Full=Flavanone 4-reductase; Short=FNR; EC=1.1.1.234 {ECO:0000250|UniProtKB:Q9XES5};	K4BB16_SOLLC,SubName: Full=Uncharacterized protein {ECO:0000313|EnsemblPlants:Solyc02g085020.2.1};
Solyc11g066580.2	418	81	70	723	314	709	3356	4493	1750	2070	287	1735	Solyc11g066580.2	SL3.0ch11	52631865	52635697	+	3833	protein_coding	GO:0033772,flavonoid 3',5'-hydroxylase activity; GO:0020037,heme binding; GO:0005506,iron ion binding; GO:0009718,anthocyanin-containing compound biosynthetic process	K13083: CYP75A; flavonoid 3',5'-hydroxylase [EC:1.14.14.81]	At5g07990	ref|NP_001234840.2|	C75A2_SOLME,RecName: Full=Flavonoid 3',5'-hydroxylase; Short=F3'5'H; EC=1.14.13.88; AltName: Full=CYPLXXVA2; AltName: Full=Cytochrome P450 75A2; AltName: Full=P-450EG1;	K4D9R5_SOLLC,SubName: Full=Uncharacterized protein {ECO:0000313|EnsemblPlants:Solyc11g066580.1.1};
Solyc08g080040.3	351	150	98	663	244	790	1788	5684	668	1445	1021	2394	Solyc08g080040.3	SL3.0ch08	63504503	63506031	-	1529	protein_coding	GO:0031418,L-ascorbic acid binding; GO:0050589,leucocyanidin oxygenase activity; GO:0046872,metal ion binding; GO:0009718,anthocyanin-containing compound biosynthetic process	K05277: ANS; anthocyanidin synthase [EC:1.14.20.4]	At4g22880	ref|XP_010325438.2|	LDOX_PETHY,RecName: Full=Leucoanthocyanidin dioxygenase; Short=LDOX; Short=Leucocyanidin oxygenase; EC=1.14.11.19 {ECO:0000250|UniProtKB:Q96323}; AltName: Full=Leucoanthocyanidin hydroxylase;	G0YKV9_SOLTU,SubName: Full=Anthocyanin synthase {ECO:0000313|EMBL:AEJ90548.1};
Solyc06g065100.3	1023	2184	1578	1079	1187	880	820	539	887	298	289	275	Solyc06g065100.3	SL3.0ch06	40723282	40725428	+	2147	protein_coding	GO:0005634,nucleus; GO:0003677,DNA binding; GO:0006355,regulation of transcription, DNA-templated; GO:0006351,transcription, DNA-templated	K09422: MYBP; transcription factor MYB, plant	At4g38620	ref|XP_004241841.1|	MYB30_ANTMA,RecName: Full=Myb-related protein 330;	K4C7D9_SOLLC,SubName: Full=Uncharacterized protein {ECO:0000313|EnsemblPlants:Solyc06g065100.2.1};
Solyc05g008250.2	6	4	3	38	12	56	329	463	223	216	28	191	Solyc05g008250.2	SL3.0ch05	2634744	2636603	-	1860	protein_coding	GO:0005634,nucleus; GO:0003700,DNA binding transcription factor activity; GO:0000981,RNA polymerase II transcription factor activity, sequence-specific DNA binding; GO:0043565,sequence-specific DNA binding; GO:0001135,transcription factor activity, RNA polymerase II transcription factor recruiting; GO:0044212,transcription regulatory region DNA binding; GO:0030154,cell differentiation; GO:0009800…	K09422: MYBP; transcription factor MYB, plant	At1g22640	ref|XP_004239398.1|	MYB3_ARATH,RecName: Full=Transcription factor MYB3; AltName: Full=Myb-related protein 3; Short=AtMYB3;	K4BWZ9_SOLLC,SubName: Full=MYB-like transcriptional factor MYB76 {ECO:0000313|EMBL:AUG72359.1};
Solyc10g055410.2	674	1087	1006	319	638	489	703	357	537	121	142	87	Solyc10g055410.2	SL3.0ch10	56666389	56667758	-	1370	protein_coding	GO:0005634,nucleus; GO:0003677,DNA binding; GO:0006355,regulation of transcription, DNA-templated; GO:0006351,transcription, DNA-templated	K09422: MYBP; transcription factor MYB, plant	At4g38620	ref|NP_001233975.1|	MYB08_ANTMA,RecName: Full=Myb-related protein 308;	Q43525_SOLLC,SubName: Full=Transcription factor {ECO:0000313|EMBL:CAA64614.1, ECO:0000313|EnsemblPlants:Solyc10g055410.1.1};
Solyc01g111500.3	46	74	123	245	221	136	258	152	179	157	60	52	Solyc01g111500.3	SL3.0ch01	97633445	97634844	-	1400	protein_coding	GO:0005634,nucleus; GO:0003677,DNA binding; GO:0006355,regulation of transcription, DNA-templated; GO:0006351,transcription, DNA-templated	K09422: MYBP; transcription factor MYB, plant	At4g38620	ref|XP_004231034.1|	MYB08_ANTMA,RecName: Full=Myb-related protein 308;	K4B412_SOLLC,SubName: Full=Uncharacterized protein {ECO:0000313|EnsemblPlants:Solyc01g111500.2.1};
Solyc10g086290.2	118	179	158	119	86	88	292	1324	213	356	184	491	Solyc10g086290.2	SL3.0ch10	65289573	65291769	+	2197	protein_coding	GO:0005634,nucleus; GO:0003700,DNA binding transcription factor activity; GO:0000981,RNA polymerase II transcription factor activity, sequence-specific DNA binding; GO:0043565,sequence-specific DNA binding; GO:0001135,transcription factor activity, RNA polymerase II transcription factor recruiting; GO:0044212,transcription regulatory region DNA binding; GO:0030154,cell differentiation; GO:0007275…	K09422: MYBP; transcription factor MYB, plant	At1g66370	ref|XP_004249670.1|	MY113_ARATH,RecName: Full=Transcription factor MYB113; AltName: Full=Myb-related protein 113; Short=AtMYB113;	K4D461_SOLLC,SubName: Full=Uncharacterized protein {ECO:0000313|EnsemblPlants:Solyc10g086290.1.1};
Solyc10g086250.2	135	86	98	58	63	189	88	54	150	5	4	18	Solyc10g086250.2	SL3.0ch10	65256085	65258430	-	2346	protein_coding	GO:0005634,nucleus; GO:0003700,DNA binding transcription factor activity; GO:0000981,RNA polymerase II transcription factor activity, sequence-specific DNA binding; GO:0043565,sequence-specific DNA binding; GO:0001135,transcription factor activity, RNA polymerase II transcription factor recruiting; GO:0044212,transcription regulatory region DNA binding; GO:0030154,cell differentiation; GO:0007275…	K09422: MYBP; transcription factor MYB, plant	At1g66370	ref|NP_001265992.1|	MY113_ARATH,RecName: Full=Transcription factor MYB113; AltName: Full=Myb-related protein 113; Short=AtMYB113;	K4D457_SOLLC,SubName: Full=MYB transcriptional factor {ECO:0000313|EMBL:ADX06861.1, ECO:0000313|EnsemblPlants:Solyc10g086250.1.1};
Solyc07g052490.3	32	8	3	29	6	41	108	158	39	45	14	53	Solyc07g052490.3	SL3.0ch07	61129422	61132330	-	2909	protein_coding	GO:0005634,nucleus; GO:0003700,DNA binding transcription factor activity; GO:0000981,RNA polymerase II transcription factor activity, sequence-specific DNA binding; GO:0043565,sequence-specific DNA binding; GO:0001135,transcription factor activity, RNA polymerase II transcription factor recruiting; GO:0044212,transcription regulatory region DNA binding; GO:1900033,negative regulation of trichome …	--	At1g01380	ref|XP_010323811.1|	ETC1_ARATH,RecName: Full=MYB-like transcription factor ETC1; AltName: Full=Protein ENHANCER OF TRY AND CPC 1;	A0A2H5AJN7_SOLLC,SubName: Full=MYB-like transcriptional factor MYBATV-X1 transcript variant 1 {ECO:0000313|EMBL:AUG72360.1};
