# Supplementary material for: SlMYB76, an SlANS-Repressing R2R3-MYB Transcription Factor, Regulates Anthocyanin Accumulation in ‘Black Pearl’ Tomato (Solanum lycopersicum)
Source: Genes (Basel). 2025 Oct 30;16(11):1291. doi: 10.3390/genes16111291 (PMC12652620; doi:10.3390/genes16111291)
Supplement: Supplementary file 1 [file genes-16-01291-s001.zip › Table S2.xlsx]

## Sheet: Sheet1
ID	S1a	S1b	S1c	S2a	S2b	S2c	S3a	S3b	S3c	S4a	S4b	S4c
Cyanidin 3-O-malonylhexoside	9	9	9	9	9	9	9	9	9	351000	124000	29900
Rosinidin O-hexoside	243000	288000	219000	285000	382000	319000	167000	154000	157000	9	9	9
Cyanidin 3-O-glucoside (Kuromanin)	5930000	12100000	9020000	14700000	22000000	15400000	45700000	51800000	55200000	79100000	80500000	59600000
Pelargonidin 3-O-malonylhexoside	3160	9	9	12900	11400	19300	47400	43800	43700	9	15500	15100
Cyanidin O-malonyl-malonylhexoside	9	9	9	9	9	9	23700	15400	20100	142000	132000	144000
Delphinidin O-malonyl-malonylhexoside	9	9	9	9	9	19800	122000	96400	108000	628000	743000	903000
Pelargonidin 3-O-malonyl-malonylhexoside	9	9	9	9	9	9	3030	9	9	25900	21100	24500
Peonidin	45600	38300	41400	71700	54000	55300	142000	182000	213000	327000	142000	93000
Cyanidin O-syringic acid	71500	121000	117000	77100	58200	90000	69300	74600	60600	9	9	9
Cyanidin O-acetylhexoside	1120	1320	1440	2180	2250	1810	5450	5950	4750	35800	14600	11900
Pelargonidin O-acetylhexoside	907	793	603	1630	1610	576	2810	1320	2630	9	2900	2750
Cyanidin O-diacetyl-hexoside-O-glyceric acid	430	883	572	1010	854	412	1260	609	673	1000	1150	1070
Procyanidin A1	25200	25200	23800	23700	25800	25100	9670	12500	13700	7580	3910	6110
Procyanidin A2	17300	12600	16700	16300	10200	12200	22300	19100	17700	55400	34500	23100
Procyanidin B2	9	9	9	9	9	9	10800	9920	9800	26000	18400	28800
Delphinidin	2300000	2250000	1870000	5480000	5590000	5220000	12100000	16000000	15200000	37700000	23200000	16100000
Malvidin 3-O-glucoside (Oenin)	831000	972000	853000	1210000	1480000	1280000	1280000	1420000	9	5780000	4770000	3570000
Pelargonidin	61700	54100	50400	117000	152000	94900	248000	210000	227000	2810000	1630000	1070000
Delphinidin 3-O-glucoside (Mirtillin)	9110000	15100000	12000000	40600000	59800000	47100000	112000000	116000000	144000000	229000000	174000000	196000000
Cyanidin 3-O-rutinoside (Keracyanin)	450000	1040000	745000	1680000	1670000	3350000	11100000	13100000	8570000	4420000	3670000	2880000
"Cyanidin 3,5-O-diglucoside (Cyanin)"	9	9	9	9	9	47600	193000	246000	282000	204000	172000	182000
"Malvidin 3,5-diglucoside (Malvin)"	16100	8380	9	273000	140000	269000	1480000	1240000	1870000	9	9	423000
Pelargonin	4240	9	9	9	9	9	9	9	9	573000	179000	53600
Delphinidin 3-O-rutinoside (Tulipanin)	20500000	45600000	33800000	80300000	96100000	151000000	530000000	592000000	531000000	205000000	158000000	187000000
Petunidin 3-O-glucoside	293000	361000	336000	2740000	2900000	4990000	16800000	19000000	21000000	5390000	9410000	4970000
Pelargonidin 3-O-beta-D-glucoside（Callistephin chloride)	9	9	9	9	9	9	241000	261000	9	2750000	1230000	702000
Cyanidin	31700000	31600000	33300000	27300000	33000000	28900000	20000000	20300000	19500000	5530000	5770000	7660000
Cyanidin 3-O-galactoside	5860000	10600000	9810000	13300000	21100000	15700000	49500000	42400000	48800000	79600000	60800000	56400000
Delphin chloride	79300	74900	75700	392000	334000	605000	9620000	8590000	10100000	3060000	4680000	5650000
Apigeninidin chloride	13700	13800	12700	17600	14100	14900	2800	4440	2320	1800	2290	1040
"Peonidin 3, 5-diglucoside chloride"	42500	38100	45700	58800	51800	47900	85700	64500	98400	21500	24400	43300
"Petunidin 3, 5-diglucoside"	122000	131000	108000	1470000	1210000	2340000	13400000	16400000	33200000	9210000	9470000	7910000
Malvidin 3-acetyl-5-diglucoside	9	9	9	9	9	9	143000	161000	181000	362000	277000	116000
Peonidin 3-sophoroside-5-glucoside.	9	9	9	42700	29300	63900	421000	492000	703000	399000	419000	234000
Cyanidin 3-p-hydroxybenzoylsophoroside-5-glucoside	8200	8560	9250	12000	10500	12900	14300	13000	10400	21900	11800	20600
Peonidin 3-feruloylsophoroside-5-glucoside.	9	9	9	9	9	9	18400	19000	23100	35300	21200	13400
